# Supplementary material for: Photocatalytic Activities of FeNbO4/NH2-MIL-125(Ti) Composites toward the Cycloaddition of CO2 to Propylene Oxide
Source: Molecules. 2021 Mar 17;26(6):1693. doi: 10.3390/molecules26061693 (PMC8002832; doi:10.3390/molecules26061693)
Supplement: Supplementary file 1 [file molecules-26-01693-s001.zip]

Archive with 1 entries (1 files):
- molecules-1149645-supplementary.pdf
